# Supplementary material for: The Association of Food Insecurity and Risk of Mortality: A Systematic Review and Meta-Analysis of Large-Scale Cohorts
Source: Nutrients. 2025 Jun 5;17(11):1937. doi: 10.3390/nu17111937 (PMC12158141; doi:10.3390/nu17111937)
Supplement: Supplementary file 1 [file nutrients-17-01937-s001.zip]

Archive with 1 entries (1 files):
- nutrients-3641685-supplementary.pdf
